# Supplementary material for: Removal of Ampicillin by Heterogeneous Photocatalysis: Combined Experimental and DFT Study
Source: Nanomaterials (Basel). 2021 Aug 3;11(8):1992. doi: 10.3390/nano11081992 (PMC8399517; doi:10.3390/nano11081992)
Supplement: Supplementary file 1 [file nanomaterials-11-01992-s001.zip]

Archive with 1 entries (1 files):
- nanomaterials-1327541-supplementary.pdf
